# Supplementary material for: CD274 (PD-L1) Polymorphisms as Predictors of Efficacy in First-Line Platinum-Based Chemotherapy for Extensive-Stage Small Cell Lung Cancer
Source: Int J Mol Sci. 2025 Apr 29;26(9):4245. doi: 10.3390/ijms26094245 (PMC12072405; doi:10.3390/ijms26094245)
Supplement: Supplementary file 1 [file ijms-26-04245-s001.zip]

Archive with 1 entries (1 files):
- ijms-3566919-supplementary.pdf
